# Supplementary material for: Downstream Processing of Amorphous and Co-Amorphous Olanzapine Powder Blends
Source: Pharmaceutics. 2022 Jul 23;14(8):1535. doi: 10.3390/pharmaceutics14081535 (PMC9332588; doi:10.3390/pharmaceutics14081535)
Supplement: Supplementary file 1 [file pharmaceutics-14-01535-s001.zip]

Archive with 1 entries (1 files):
- pharmaceutics-1822154-supplementary.pdf
